# Supplementary material for: Redox preconditioning deep cratonic lithosphere for kimberlite genesis – evidence from the central Slave Craton
Source: Sci Rep. 2017 Feb 14;7:30. doi: 10.1038/s41598-017-00049-3 (PMC5428371; doi:10.1038/s41598-017-00049-3)
Supplement: Supplementary file 1 — Supplementary Table 1 [file 41598_2017_49_MOESM1_ESM.xls]

## Sheet: Sheet1
Table 1: Olivine compositions from the new Diavik samples. Data for each sample is the average of “n” individual electron microprobe analyses and is in wt%. Mg# = 100*Mg/(Mg+∑Fe).
	507141455	507101450	507111505	507131422	507101448	605301147	605051108	507151052	60505115	507151714	507151034
(n)	11	32	12	27	24	8	5	32	10	30	25
SiO2	40.8654	41.3014	42.2375	41.5478	42.5663	40.6443	42.6372	42.2152	41.2225	41.6203	41.252
Cr2O3	0.0616503	0.0547531	0.05442	0.01984	0.00978	0.0405143	0.04172	0.04544	0.0295818	0.0412467	0.0373833
FeO	9.1692	7.99597	8.25916	9.34054	7.0167	7.10871	7.26374	8.22718	8.66338	9.58538	7.97365
MnO	0.0877852	0.112391	0.1115	0.10684	0.08134	0.0776571	0.09358	0.10568	0.113497	0.084976	0.101817
NiO	0.391435	0.407466	0.38486	0.39702	0.39176	0.360757	0.395	0.40142	0.416676	0.396017	0.39135
MgO	48.9277	51.2448	50.3265	49.638	51.558	50.0272	51.3347	50.4869	50.4641	48.5205	51.2807
CaO	0.0600544	0.0484531	0.05246	0.04494	0.00792	0.037	0.04452	0.04452	0.120609	0.0676533	0.0446
Total	99.5632	101.165	101.426	101.095	101.632	98.2961	101.81	101.526	101.03	100.316	101.082
Cations (4 Oxygens pfu)
Si	1.00378	0.994264	1.00859	1.00858	1.01191	1.0021	1.01289	1.01151	0.996642	1.01441	0.993735
Cr	0.00119732	0.00104163	0.000875644	0.000523202	0.000196358	0.000789754	0.000781178	0.000812652	0.000566245	0.000794682	0.000711317
Fe	0.188364	0.160904	0.171213	0.182192	0.13965	0.146588	0.150841	0.163296	0.175076	0.195387	0.16056
Mn	0.00182633	0.0022906	0.00228218	0.00215498	0.00163761	0.00162228	0.00194733	0.00209504	0.00232307	0.00175382	0.00207639
Ni	0.00773368	0.00788533	0.00750903	0.00775877	0.00739745	0.00715385	0.00748972	0.00766147	0.00809642	0.00776335	0.00757794
Mg	1.79113	1.83758	1.79908	1.78863	1.82695	1.83825	1.81163	1.8015	1.81724	1.7624	1.8401
Ca	0.00158067	0.00124931	0.00136175	0.0011152	0.000162389	0.000977404	0.00123826	0.00110744	0.00312822	0.00176669	0.00115057
Total	2.99562	3.00522	2.99092	2.99096	2.9879	2.99748	2.98681	2.98798	3.00307	2.98427	3.00591
Mg#	90.4842	91.9487	91.3103	90.7555	92.8989	92.6146	92.3137	91.6889	91.2124	90.02	91.9746
