# Supplementary material for: Redox preconditioning deep cratonic lithosphere for kimberlite genesis – evidence from the central Slave Craton
Source: Sci Rep. 2017 Feb 14;7:30. doi: 10.1038/s41598-017-00049-3 (PMC5428371; doi:10.1038/s41598-017-00049-3)
Supplement: Supplementary file 2 — Supplementary Table 2 [file 41598_2017_49_MOESM2_ESM.xls]

## Sheet: Sheet1
Table 2: Clinopyroxene compositions from the new Diavik samples. Major and minor element data for each sample is the average of “n” individual electron microprobe analyses and is in wt%. Mg# = 100*Mg/(Mg+∑Fe). Trace element data was determined by LA-ICPMS and is in ppm.
	507141455	507101450	507111505	507131422	507101448	605301147	605051108	507151052	60505115	507151714	507151034
(n)	30	22	41	39	21	33	5	18	28	28	22
SiO2	54.7978	55.0611	55.1447	55.7304	57.0891	54.7626	54.5863	55.378	54.7157	55.8488	55.152
TiO2	0.233128	0.0701624	0.184144	0.232644	0.00170952	0.0536909	0.0493992	0.145344	0.221947	0.200093	0.051316
Al2O3	1.43242	1.05634	1.57208	2.1544	1.98002	1.0727	1.21704	1.24374	1.6935	1.53557	1.38298
Cr2O3	1.56289	1.66896	1.39418	0.759856	2.00208	1.1887	1.31718	1.2988	0.765848	1.24815	1.18551
FeO	2.95362	2.68226	3.3666	3.44021	1.41878	2.08235	2.15422	2.83668	3.42535	3.36595	2.68374
MnO	0.105605	0.0998905	0.0953887	0.0959749	0.0574857	0.0865576	0.118326	0.107061	0.101874	0.110936	0.0917263
NiO	0.0623538	0.0775	0.0657195	0.0596231	0.0399619	0.0599455	0.06478	0.0624556	0.0660185	0.0641107	0.0611273
MgO	17.9855	18.304	18.9568	18.0017	15.8076	18.3431	18.6626	18.1362	17.8871	18.8247	18.4145
CaO	18.6518	19.5715	17.8409	18.6696	22.7265	20.233	19.5805	19.6579	19.3199	17.7029	19.7374
Na2O	1.45853	1.5185	1.42835	1.63562	1.96559	0.940306	1.3136	1.25166	1.33812	1.42825	1.45021
Total	99.2437	100.11	100.049	100.78	103.089	98.823	99.0638	100.118	99.5354	100.329	100.21
Cations (6 Oxygens pfu)
Si	1.99046	1.98825	1.98446	1.99099	2.00134	1.99407	1.9855	1.99464	1.98604	1.99954	1.98656
Ti	0.00636867	0.00190451	0.00498434	0.00625111	4.50838e-05	0.00147031	0.00134982	0.00394103	0.006056	0.00538778	0.00138919
Al	0.0613408	0.0449357	0.0667038	0.0906944	0.0818304	0.0460506	0.0521626	0.0527943	0.0724276	0.0648143	0.0586996
Cr	0.0448859	0.0476259	0.0396674	0.0214635	0.0554916	0.0342242	0.0378629	0.0369877	0.0219657	0.0353331	0.0337477
Fe	0.0897283	0.0809632	0.101329	0.102788	0.0415965	0.0634136	0.065501	0.0854574	0.103927	0.100787	0.0808073
Mn	0.00324926	0.00305357	0.0029073	0.00290435	0.00170709	0.00267017	0.00364393	0.00326725	0.00313035	0.00336439	0.00279714
Ni	0.0018214	0.00225038	0.00190206	0.00171328	0.0011268	0.00175587	0.00189454	0.00180874	0.00192599	0.00184586	0.00177032
Mg	0.973642	0.984552	1.0167	0.958472	0.825876	0.995419	1.01117	0.973544	0.967101	1.00443	0.988037
Ca	0.725957	0.756895	0.687915	0.71479	0.853682	0.78944	0.762754	0.758792	0.751066	0.679135	0.761408
Na	0.102725	0.106287	0.0996599	0.113231	0.133603	0.0663916	0.0925986	0.0874152	0.0941259	0.0991497	0.101236
Total	4.00018	4.01671	4.00623	4.0033	3.9963	3.9949	4.01444	3.99865	4.00777	3.99379	4.01645
Mg#	91.5619	92.4015	90.9368	90.3146	95.2049	94.011	93.9164	91.9304	90.2965	90.8808	92.4397
P	14.597		24.0783	136.531	33.4585	24.5527	10.1395	12.019	18.9286	30.6903	16.7603
Sc	16.2913		16.2424	16.189	15.7952	10.1886	9.712	15.5347	13.9852	14.8093	10.985
Ti	1273.81		1074.12	1306.72	55.7932	297.966	213.595	693.839	1239.65	1082.54	248.984
V	207.597		194.024	244.495	361.99	155.96	148.728	184.204	209.839	200.985	187.222
Co	24.7929		26.3515	27.6658	14.7828	22.2829	21.1095	27.1035	30.9834	28.6102	25.6918
Ni	443.973		442.879	456.765	275.085	401.69	385.232	473.948	535.162	483.979	450.251
Ga	4.22493		3.65496	8.41884	4.24377	2.10276	1.73935	3.0614	4.59766	5.44211	3.30807
Rb	0.0400703		0.0345885	2.33394	0.276611	0.596041	0.0575132	0.0791608	0.0972944	0.276017	0.0340919
Sr	136.81		118.589	141.235	166.686	278.771	131.245	141.42	139.117	118.556	127.04
Y	1.26673		1.61875	3.4032	0.298366	0.513017	0.383048	0.547696	2.04635	1.91389	0.867356
Zr	3.81038		3.72667	8.00602	4.47031	1.68895	0.884704	1.26323	3.5596	4.11822	1.34312
Nb	0.42526		0.606406	3.56522	1.27434	1.05536	0.557757	0.430368	0.480098	1.05424	0.356962
Cs	0.00374349		0.00440825	0.0762985	0.00370706	0.0151434	bdl	bdl	bdl	0.0274352	bdl
Ba	1.42166		1.73652	24.9856	19.2311	8.95293	2.80017	1.17577	0.994326	5.92375	1.41924
La	1.84784		1.87305	5.59045	21.3182	3.37946	1.71839	1.81812	2.19033	2.19073	2.13948
Ce	6.4932		6.5845	14.3033	43.1937	12.8009	6.68565	6.38539	7.81051	7.12037	6.87967
Pr	1.06762		1.09075	2.00287	4.07918	2.17709	1.08555	1.02419	1.26522	1.16115	1.04787
Nd	4.88873		5.07252	8.66303	11.3913	8.84757	4.29173	4.28092	5.8529	5.29753	4.46727
Sm	0.971573		1.09913	1.73809	1.0583	1.046	0.523867	0.675291	1.22187	1.12979	0.749919
Eu	0.278247		0.325357	0.512677	0.29362	0.228669	0.135949	0.176959	0.368905	0.335449	0.207215
Gd	0.691495		0.827335	1.35407	0.452813	0.460025	0.318001	0.377079	0.985893	0.858649	0.467538
Tb	0.0724524		0.0961846	0.154059	0.032674	0.0390396	0.026302	0.0349335	0.1044	0.098129	0.0487428
Dy	0.346863		0.438786	0.798272	0.107714	0.162754	0.113005	0.15423	0.517275	0.480045	0.226912
Ho	0.0492263		0.0598646	0.124264	0.0119497	0.0209039	0.0131789	0.0204839	0.077868	0.0732591	0.0333854
Er	0.0983013		0.116394	0.280087	0.0182891	0.0363137	0.0271781	0.0495181	0.167889	0.159217	0.072493
Yb	0.051417		0.0579822	0.154224	0.0151035	0.0203823	0.00981554	0.0238619	0.0762011	0.0822378	0.0356202
Lu	0.00597579		0.00710049	0.0217508	0.00203741	0.0040925	0.00205875	0.00286622	0.0108365	0.0102788	0.00495034
Hf	0.242173		0.219649	0.441699	0.0612463	0.0917349	0.0484227	0.093738	0.215442	0.243354	0.084123
Ta	0.0193126		0.0301002	0.144714	0.0754739	0.0528843	0.030448	0.0187529	0.0159138	0.0587881	0.0146016
Pb	0.45356		0.448885	0.382092	1.60947	2.3071	0.499273	0.225728	4.49815	0.323176	0.298034
Th	0.0264447		0.0558479	0.193366	0.965212	0.0901071	0.0355223	0.113146	0.0178475	0.0792722	0.0240301
U	0.00484264		0.0103144	0.0706314	0.14757	0.0183838	0.0089115	0.00555879	0.00697352	0.0193592	0.00513445
