# Supplementary material for: Redox preconditioning deep cratonic lithosphere for kimberlite genesis – evidence from the central Slave Craton
Source: Sci Rep. 2017 Feb 14;7:30. doi: 10.1038/s41598-017-00049-3 (PMC5428371; doi:10.1038/s41598-017-00049-3)
Supplement: Supplementary file 3 — Supplementary Table 3 [file 41598_2017_49_MOESM3_ESM.xls]

## Sheet: Sheet1
Table 3: Orthopyroxene compositions from the new Diavik samples. Major and minor element data for each sample is the average of “n” individual electron microprobe analyses and is in wt%. Mg# = 100*Mg/(Mg+∑Fe).
	507141455	507101450	507111505	507131422	507101448	605301147	605051108	507151052	60505115	507151714	507151034
(n)	26	10	50	38	32	24	16	23	27	36	17
SiO2	58.2524	58.0434	58.5254	58.5947	58.55	58.2018	57.748	57.96	57.5182	58.6875	58.0585
TiO2	0.141208	0.0475167	0.118196	0.118026	0	0.0333531	0.0321975	0.08	0.124322	0.12	0.029953
Al2O3	0.598564	0.54566	0.698618	0.721808	0.41	0.513853	0.534556	0.56	0.677011	0.668717	0.594894
Cr2O3	0.356497	0.40333	0.34759	0.143258	0.19	0.276878	0.299438	0.34	0.217859	0.292503	0.273459
FeO	5.33123	5.07948	5.62968	5.82311	4.48	4.24876	4.31072	5.07	5.53249	5.66408	5.09648
MnO	0.126836	0.105028	0.106711	0.107655	0.08	0.105	0.131799	0.1	0.104484	0.129351	0.0999369
NiO	0.126983	0.13595	0.124286	0.122929	0.1	0.112916	0.115031	0.15	0.134885	0.125686	0.127582
MgO	34.2117	34.83	35.4847	34.2604	34.66	35.0394	35.5753	33.5	32.1013	34.9695	34.9812
CaO	0.801915	0.79338	0.947061	0.864834	0.22	0.710928	0.709763	0.87	1.0931	0.915634	0.753139
Na2O	0.155313	0.15644	0.174988	0.197271	0.04	0.0890625	0.117544	0.13	0.182093	0.177457	0.141529
Total	100.103	100.14	102.157	100.954	98.73	99.3319	99.5744	98.76	97.6858	101.75	100.157
Cations (3 Oxygens pfu)
Si	0.999392	0.995423	0.987257	0.998487	1.0101	1.00064	0.992698	1.0054	1.01108	0.993011	0.995078
Ti	0.00182193	0.000611932	0.00149928	0.00151268	0	0.00043129	0.000415789	0.0011	0.00164288	0.00152701	0.000386001
Al	0.0121065	0.0110263	0.0138951	0.0145009	0.0082	0.010415	0.0108275	0.0116	0.0140224	0.0133395	0.0120148
Cr	0.00483584	0.00546648	0.00463598	0.00193017	0.0027	0.00376396	0.00406744	0.0047	0.00302613	0.00391316	0.00370397
Fe	0.0764937	0.0728219	0.0794292	0.0829887	0.0647	0.0610921	0.0619439	0.0737	0.0812934	0.0801525	0.0730178
Mn	0.00184322	0.00152474	0.00152478	0.00155383	0.0012	0.00152921	0.00191813	0.0015	0.00155473	0.0018541	0.00145019
Ni	0.0017522	0.00187455	0.00168662	0.00168487	0.0014	0.00156131	0.00158954	0.002	0.00190579	0.00171045	0.00175779
Mg	0.874739	0.889797	0.89207	0.870076	0.8913	0.897807	0.910953	0.8671	0.840556	0.881809	0.893092
Ca	0.0147417	0.0145735	0.0171168	0.0157915	0.0041	0.0130967	0.013067	0.0161	0.0205784	0.0166006	0.0138246
Na	0.00516654	0.00519913	0.00572285	0.00651812	0.0014	0.00296867	0.00391587	0.0043	0.00620298	0.00582164	0.00470128
Total	1.99289	1.99832	2.00484	1.99504	1.9851	1.99331	2.0014	1.9875	1.98186	1.99974	1.99903
Mg#	91.9585	92.435	91.8241	91.2924	93.2322	93.6289	93.633	92.1662	91.1815	91.6678	92.4421
