# Supplementary material for: Redox preconditioning deep cratonic lithosphere for kimberlite genesis – evidence from the central Slave Craton
Source: Sci Rep. 2017 Feb 14;7:30. doi: 10.1038/s41598-017-00049-3 (PMC5428371; doi:10.1038/s41598-017-00049-3)
Supplement: Supplementary file 4 — Supplementary Table 4 [file 41598_2017_49_MOESM4_ESM.xls]

## Sheet: Sheet1
Table 4: Garnet compositions from the new Diavik samples. Major and minor element data for each sample is the average of “n” individual electron microprobe analyses and is in wt%.
Mg# = 100*Mg/(Mg+∑Fe). Cr# = 100*Cr/(Cr+Al). Fe2O3 and Fe3+ were determined by Mössbauer spectroscopy. Trace element data was determined by LA-ICPMS and is in ppm.
	507141455	507101450	507111505	507131422	507101448	605301147	605051108	507151052	60505115	507151714	507151034
(n)	26	15	45	55	32	29	19	57	39	22	46
SiO2	41.2503	41.4392	42.0465	42.7615	41.9653	42.0973	42.2309	41.762	41.9976	41.9507	42.6184
TiO2	0.98952	0.406013	0.709493	0.554533	0.0286267	0.2956	0.261107	0.561707	0.772905	0.74388	0.268573
Al2O3	15.3177	15.5376	17.6499	21.5993	20.0441	17.5709	18.0553	16.972	19.9337	18.1335	19.4483
Cr2O3	9.1824	9.80347	6.79333	1.77253	5.24827	7.69573	7.1128	7.78627	3.05034	5.95333	5.29187
Fe2O3	0.919696	0.800716	0.795759	0.634872	0.194605	0.467544	0.438776	0.799164	0	0.922777	0.600593
FeO	7.05391	6.41311	6.51663	7.58967	7.78436	5.95357	6.18545	6.61864	7.6089	7.07754	6.57038
MnO	0.380213	0.367653	0.344133	0.32028	0.454147	0.328533	0.332267	0.355133	0.267497	0.342987	0.334773
NiO	0.0115733	0.0118933	0.0125067	0.01092	0.00369333	0.0104133	0.00950667	0.0113333	0.0163077	0.0137067	0.00996
MgO	19.3147	19.6031	20.8392	21.8169	19.9468	20.9064	21.0672	20.2623	20.3776	20.7207	21.5052
CaO	6.942	6.94987	5.7736	4.3208	5.78547	6.07827	5.884	6.25013	5.27794	5.668	5.23947
Na2O	0.09408	0.0481733	0.0832667	0.10176	0.0281067	0.03972	0.0416267	0.0632933	0.0664978	0.08348	0.0467867
Total	101.456	101.381	101.564	101.483	101.484	101.444	101.619	101.442	99.3693	101.611	101.934
Cations (12 Oxygens pfu)
Si	2.99631	3.00306	3.00147	3.00075	2.98611	3.004	3.00302	3.00052	3.02362	2.99473	3.00382
Ti	0.0540554	0.0221283	0.0380897	0.0292657	0.00153194	0.0158637	0.0139637	0.0303515	0.0418272	0.0399372	0.0142362
Al	1.31172	1.32747	1.48536	1.78692	1.68148	1.47818	1.51364	1.43759	2.18534	1.52612	1.61602
Cr	0.527357	0.561721	0.383421	0.0983467	0.295271	0.434195	0.399906	0.442317	0.457938	0.336022	0.2949
Fe3+	0.0502726	0.0436675	0.0427477	0.0335266	0.0104207	0.025107	0.02348	0.0432095	0	0.0495728	0.0318555
Fe2+	0.428514	0.388684	0.389047	0.445425	0.463248	0.355302	0.367853	0.397703	0.173559	0.422549	0.387296
Mn	0.0233936	0.0225685	0.0208085	0.0190378	0.027373	0.019858	0.0200136	0.0216131	0.0163056	0.0207399	0.0199866
Ni	0.000676147	0.000693233	0.000718073	0.000616343	0.000211377	0.000597666	0.000543726	0.000654933	0.000944987	0.000787	0.000564624
Mg	2.09088	2.11718	2.217	2.28167	2.11529	2.22334	2.23263	2.16963	1.69108	2.20447	2.25893
Ca	0.540304	0.539664	0.441616	0.324889	0.441111	0.46475	0.448327	0.48117	0.406978	0.433554	0.395693
Na	0.0132502	0.00676902	0.011525	0.0138459	0.00387785	0.00549568	0.0057394	0.00881739	0.00927876	0.011555	0.00639389
Total	8.03673	8.0336	8.03181	8.03428	8.02592	8.0267	8.02911	8.03358	8.00687	8.04004	8.02969
Mg*	82.9914	84.489	85.0714	83.6667	82.0345	86.2214	85.8544	84.5091	90.6921	83.9153	85.3642
Cr#	28.6751	29.7335	20.5171	5.2166	14.9372	22.7044	20.8987	23.5286	17.3247	18.045	15.4324
Fe3+/∑Fe (Mb)	0.105	0.101	0.099	0.07	0.022	0.066	0.06	0.098	n.d.	0.105	0.076
P	157.834	161.873	171.39	297.881	73.8853	211.39	116.359	92.045	204.941	181.91	106.673
Sc	122.439	170.966	127.3	84.2351	115.965	124.215	122.818	146.743	101.078	108.261	107.165
Ti	5539.57	2523.35	4499.13	3686.03	182.204	1880.72	1364.03	2663.94	5209.15	4529.37	1646.67
V	335.752	355.016	302.411	247.411	252.725	347.531	325.126	350.217	341.628	323.554	303.275
Co	37.2226	42.8619	44.0767	54.7133	39.91	37.171	43.5415	45.8337	51.8385	46.9174	46.4826
Ni	81.6426	83.1768	95.6594	94.5155	16.3325	66.794	74.2247	86.1931	124.844	103.447	80.7221
Ga	10.8111	8.63901	8.81772	16.1401	3.56674	6.39349	5.65838	7.59269	13.6605	12.2759	11.1284
Rb	0.0655618				0.0687609	0.0181556	0.0361291	0.265926	0.15151	0.374597	0.0118815
Sr	1.72081	1.34557	0.62501	0.344444	0.120981	1.40137	0.471555	0.653572	1.03592	0.725691	0.372906
Y	11.8372	5.01424	9.74941	19.5009	1.70142	9.67166	7.12768	4.75594	15.6946	15.7355	11.7487
Zr	49.6566	23.5135	46.7517	36.8333	1.60485	47.6861	20.6961	19.7113	47.6073	51.7467	22.3225
Nb	1.89749	1.19388	0.820902	0.400053	0.423048	1.44493	1.12336	1.05347	0.76414	0.836062	0.872672
Ba	9.51608	16.452	0.0182627		0.64181	2.67992	0.193028	0.218338	2.06551	0.685273	1.02413
La	0.300935	0.158175	0.0466576	0.0259019	0.0315521	0.245838	0.0431824	0.0522954	0.187935	0.0474826	0.034721
Ce	1.01203	0.920855	0.499042	0.240614	0.159074	1.37509	0.530543	`	0.680421	0.4825	0.367268
Pr	0.269322	0.286229	0.173778	0.0870975	0.0307898	0.45947	0.19336	0.195994	0.169402	0.163764	0.130627
Nd	2.19792	2.41488	1.60358	0.866981	0.144037	3.81201	1.6494	1.64307	1.36178	1.51661	1.15117
Sm	1.35239	1.24572	1.16172	0.715542	0.0751077	1.61238	0.797658	0.829468	0.898114	1.08343	0.706808
Eu	0.604616	0.472685	0.520635	0.362678	0.0296079	0.54756	0.323437	0.324417	0.424788	0.519893	0.306895
Gd	2.05823	1.17685	1.77119	1.46889	0.13103	1.74301	1.12188	0.957757	1.62965	1.92392	1.19067
Tb	0.347429	0.165233	0.292628	0.329098	0.0240348	0.262796	0.190073	0.142797	0.31718	0.378096	0.223236
Dy	2.32539	0.998234	1.85537	2.86003	0.205678	1.72967	1.27638	0.901469	2.5239	2.73439	1.77446
Ho	0.440389	0.173534	0.331111	0.679168	0.0582124	0.340932	0.240685	0.165153	0.558124	0.549405	0.409895
Er	1.20376	0.508644	0.883824	2.14864	0.229333	0.994164	0.671125	0.45764	1.6755	1.57337	1.34721
Tm	0.164536	0.0735744	0.124936	0.331361	0.0459185	0.142929	0.0876266	0.0676877	0.249327	0.227506	0.212108
Yb	1.07938	0.600292	0.881329	2.43729	0.449481	0.988844	0.569967	0.483874	1.66005	1.59055	1.52826
Lu	0.166753	0.0920531	0.1496	0.363311	0.0889329	0.157739	0.0926402	0.0884849	0.249569	0.254161	0.25258
Hf	1.2624	0.525914	0.970828	0.856298	0.0434576	1.1457	0.526029	0.485301	1.22869	1.25479	0.578839
Ta	0.0690479	0.1051	0.0407139	0.036884	0.0064201	0.0744163	0.0688497	0.0570715	0.0451776	0.04322	0.0503856
Pb	1.42844	0.14743	9.45371	0.124354	0.190038	3.06452	0.0395347	0.0355385	3.67762	0.0568474	0.161864
Th	0.0312647	0.0483591	0.0114459		0.0130868	0.0474127	0.0171632	0.0129888	0.0334424	0.014214	0.0098754
U	0.0554263	0.0528877	0.0202194	0.0297769	0.00637677	0.0572365	0.0333089	0.0275692	0.0230598	0.0217754	0.0193879
