# Supplementary material for: Redox preconditioning deep cratonic lithosphere for kimberlite genesis – evidence from the central Slave Craton
Source: Sci Rep. 2017 Feb 14;7:30. doi: 10.1038/s41598-017-00049-3 (PMC5428371; doi:10.1038/s41598-017-00049-3)
Supplement: Supplementary file 5 — Supplementary Table 5 [file 41598_2017_49_MOESM5_ESM.xls]

## Sheet: Sheet1
Table 5: Garnet compositions from the new Panda samples from Menzies et al.14, but recalculated to include Fe2O3 from the XANES determinations of Fe3+/∑Fe. Major and minor element data for each sample is in wt%. Mg# = 100*Mg/(Mg+∑Fe). Cr# = 100*Cr/(Cr+Al). Trace element data was determined by LA-ICPMS and is in ppm.
Sample No.	56-1	56-2	60	62	63	69-1	69-2	77-1	77-2	77-3	79	82-1	82-2	82-3	83	84-1	84-2	85	88	90	91	92	93	96	97-1	97-2	99	100	105-1	105-2	105-3	106	107	108-1	108-2	111	112	113	114	116
SiO2	41.301	41.301	41.819	41.706	41.428	39.186	39.186	42.68	42.68	42.68	40.918	41.758	41.758	41.758	41.19	41.739	41.739	41.109	41.098	41.25	40.965	40.773	40.947	41.66	40.975	40.975	41.683	41.128	41.445	41.445	41.445	41.531	40.996	41.83	41.83	41.438	41.606	41.191	41.423	41.002
TiO2	0.319	0.319	0.428	0.003	0.544	0.173	0.173	0	0	0	0.018	0.006	0.006	0.006	0.019	0.005	0.005	0.001	0.007	0.025	0.009	0.019	0.102	0.007	0.005	0.005	0.003	0.048	0.005	0.005	0.005	0.005	0.014	0.007	0.007	0.012	0	0.004	0.016	0.009
Al2O3	18.939	18.939	20.681	20.287	19.599	13.845	13.845	22.02	22.02	22.02	16.884	18.559	18.559	18.559	17.534	18.475	18.475	18.518	19.329	19.143	15.911	17.071	16.195	18.382	18.33	18.33	18.344	16.572	17.619	17.619	17.619	17.733	17.295	20.251	20.251	17.591	18.206	18.79	18.989	16.776
Cr2O3	6.092	6.092	4.16	5.597	4.565	10.966	10.966	3.39	3.39	3.39	9.225	7.752	7.752	7.752	8.569	7.944	7.944	7.337	6.339	6.661	10.539	8.875	10.16	7.721	7.539	7.539	7.954	9.879	8.841	8.841	8.841	8.428	8.878	5.49	5.49	8.634	8.016	6.956	6.818	9.489
Fe2O3	0.642285	0.501438	0.626631	0.351723	0.94631	1.42122	1.40829	0.123048	0.138429	0.1615	0.909505	0.206339	0.25392	0.214245	0.759092	0.55687	0.338871	0.321336	0.393736	0.410379	0.357525	0.501578	0.497787	0.321834	0.420323	0.502438	0.339702	0.456229	0.268392	0.418198	0.205154	0.289894	0.477166	0.326573	0.28237	0.43005	0.925182	0.387281	0.387912	0.995341
FeO	6.47006	6.5988	6.95415	7.79852	7.4155	10.2422	10.2528	6.80928	6.79544	6.77468	6.48862	6.95533	6.91152	6.94722	6.43196	6.76092	6.95508	7.31986	7.69771	7.16674	6.82729	7.46667	6.44308	6.60541	7.84379	7.7679	6.64133	6.43148	6.8615	6.7237	6.9154	6.78915	6.72664	7.64815	7.68592	6.77904	6.22251	7.39552	7.23895	5.88938
MnO	0.355	0.355	0.376	0.544	0.392	0.597	0.597	0.4	0.4	0.4	0.486	0.473	0.473	0.473	0.456	0.464	0.464	0.446	0.506	0.469	0.449	0.532	0.419	0.409	0.591	0.591	0.44	0.418	0.466	0.466	0.466	0.418	0.489	0.484	0.484	0.421	0.464	0.514	0.525	0.43
MgO	19.856	19.856	20.342	20.68	19.023	13.02	13.02	23.09	23.09	23.09	19.498	21.156	21.156	21.156	18.591	22.258	22.258	17.791	17.836	19.718	19.875	18.16	18.609	21.416	18.721	18.721	21.495	19.768	20.772	20.772	20.772	20.796	18.494	20.687	20.687	20.134	22.699	19.059	19.419	20.015
CaO	5.575	5.575	4.756	3.448	6.013	9.749	9.749	1.56	1.56	1.56	4.752	3.091	3.091	3.091	6.37	1.722	1.722	6.779	6.688	4.835	4.507	6.146	6.488	3.049	5.147	5.147	3.121	5.185	3.699	3.699	3.699	3.731	6.473	3.373	3.373	4.326	1.169	5.391	5.118	4.642
Na2O	0.027	0.027	0.072	0.013	0.053	0.003	0.003	0	0	0	0.006	0.009	0.009	0.009	0.012	0.009	0.009	0.005	0.01	0.042	0.005	0.015	0.033	0.018	0.016	0.016	0.009	0.01	0.006	0.006	0.006	0.006	0.017	0.017	0.017	0.01	0.007	0.028	0.024	0.023
Total	99.5763	99.5642	100.215	100.428	99.9788	99.2024	99.2001	100.072	100.074	100.076	99.1851	99.9657	99.9694	99.9655	99.9321	99.9338	99.91	99.6272	99.9044	99.7201	99.4448	99.5593	99.8939	99.5892	99.5881	99.5943	100.03	99.8957	99.9829	99.9949	99.9736	99.727	99.8598	100.114	100.107	99.7751	99.3147	99.7158	99.9589	99.2707
Cations (12 Oxygens pfu)
Si	2.99642	2.99736	2.99527	2.98197	3.00443	3.00623	3.00634	3.00253	3.00243	3.00227	3.00025	3.00361	3.00331	3.00358	3.00075	2.99432	2.99582	3.00226	2.98959	2.987	3.00632	2.99822	3.00303	3.00396	2.99319	2.99266	2.99631	2.99912	2.9979	2.99693	2.99838	3.00635	2.99604	2.99463	2.99496	3.00659	2.99604	2.99343	2.99625	2.99714
Ti	0.00195599	0.00195659	0.00259083	1.81283e-05	0.00333426	0.00112168	0.00112172	0	0	0	0.000111545	3.64744e-05	3.64707e-05	3.64739e-05	0.000116983	3.0315e-05	3.03302e-05	6.17226e-06	4.30349e-05	0.000152997	5.58209e-05	0.00011808	0.000632223	4.26585e-05	3.08687e-05	3.08632e-05	1.82256e-05	0.000295822	3.05667e-05	3.05567e-05	3.05715e-05	3.05893e-05	8.64702e-05	4.23532e-05	4.23578e-05	7.35851e-05	0	2.45674e-05	9.78113e-05	5.56004e-05
Al	1.61991	1.62041	1.74632	1.71006	1.67568	1.2522	1.25225	1.82629	1.82623	1.82614	1.45951	1.5738	1.57364	1.57378	1.50594	1.56254	1.56332	1.59439	1.65764	1.63422	1.3766	1.47992	1.40026	1.56264	1.57859	1.57831	1.55458	1.42469	1.50251	1.50202	1.50274	1.51335	1.4901	1.7092	1.70938	1.50472	1.5456	1.60984	1.6193	1.44571
Cr	0.349473	0.349581	0.235595	0.316424	0.26177	0.665197	0.665221	0.18857	0.188564	0.188554	0.534835	0.440888	0.440843	0.440883	0.493603	0.450615	0.45084	0.423682	0.364604	0.381382	0.61155	0.516024	0.589171	0.440209	0.435452	0.435374	0.452089	0.569612	0.505658	0.505494	0.505738	0.482395	0.513016	0.310769	0.310803	0.495334	0.456415	0.399702	0.389945	0.548445
Fe3+	0.0350671	0.0273857	0.0337757	0.018925	0.0516453	0.0820507	0.0813074	0.00651428	0.00732832	0.00854927	0.0501855	0.011169	0.0137431	0.0115968	0.0416161	0.0300634	0.0183036	0.0176604	0.0215538	0.0223627	0.019745	0.0277561	0.0274733	0.0174637	0.0231062	0.0276154	0.0183762	0.0250362	0.0146098	0.0227571	0.0111692	0.015792	0.0262425	0.017594	0.0152143	0.0234814	0.0501358	0.0211798	0.0211154	0.0547525
Fe2+	0.392579	0.400514	0.416564	0.466328	0.449763	0.657142	0.657848	0.400626	0.399798	0.398557	0.397897	0.418406	0.415728	0.417913	0.391883	0.405636	0.417494	0.447085	0.468303	0.434018	0.419031	0.459191	0.395191	0.398337	0.479201	0.47448	0.399263	0.392231	0.415088	0.406619	0.418415	0.411016	0.41113	0.457917	0.460229	0.411358	0.374742	0.44948	0.437913	0.360037
Mn	0.0218164	0.0218231	0.0228119	0.0329469	0.0240805	0.0387951	0.0387965	0.023836	0.0238352	0.023834	0.030185	0.0288188	0.0288159	0.0288185	0.0281393	0.0281958	0.0282099	0.0275904	0.0311783	0.028767	0.0279112	0.033137	0.0260293	0.024981	0.0365691	0.0365626	0.0267912	0.0258192	0.0285524	0.0285431	0.0285569	0.0256304	0.0302709	0.0293502	0.0293535	0.0258743	0.0283022	0.0316403	0.0321667	0.0266245
Mg	2.14692	2.14759	2.17139	2.20362	2.05603	1.48862	1.48868	2.42085	2.42077	2.42065	2.13066	2.26788	2.26765	2.26785	2.01847	2.37971	2.3809	1.93639	1.93361	2.12792	2.17376	1.99016	2.03396	2.30142	2.03811	2.03774	2.30275	2.14833	2.23926	2.23854	2.23962	2.24352	2.01427	2.20716	2.20741	2.17715	2.43602	2.06418	2.09337	2.18042
Ca	0.433393	0.433528	0.365005	0.264159	0.467255	0.801394	0.801423	0.117593	0.117589	0.117583	0.373348	0.238231	0.238206	0.238228	0.497246	0.132368	0.132434	0.530483	0.521292	0.375147	0.354408	0.484259	0.50985	0.235574	0.402869	0.402798	0.24039	0.405134	0.286697	0.286604	0.286743	0.289392	0.506881	0.258741	0.25877	0.336323	0.0901987	0.419788	0.396671	0.363582
Na	0.00379816	0.00379934	0.00999912	0.00180225	0.00745265	0.000446251	0.000446268	0	0	0	0.000853024	0.0012552	0.00125507	0.00125519	0.00169506	0.00125189	0.00125251	0.000708024	0.00141045	0.00589694	0.000711473	0.00213869	0.00469265	0.0025166	0.00226622	0.00226582	0.0012544	0.00141391	0.000841518	0.000841244	0.000841651	0.000842142	0.00240891	0.00235978	0.00236003	0.00140683	0.000977364	0.0039454	0.003366	0.00325985
Total	8.00133	8.00394	7.99932	7.99625	8.00144	7.9932	7.99343	7.98681	7.98654	7.98613	7.97785	7.98409	7.98322	7.98393	7.97945	7.98472	7.9886	7.98026	7.98922	7.99686	7.99009	7.99093	7.99029	7.98714	7.98938	7.98784	7.99182	7.99168	7.99115	7.98838	7.99224	7.98832	7.99045	7.98776	7.98852	7.98232	7.97842	7.9932	7.99019	7.98003
Mg*	84.5411	84.2819	83.9037	82.5342	82.051	69.3749	69.3529	85.8008	85.8256	85.8628	84.2639	84.4244	84.5073	84.4397	83.7417	85.4368	85.0809	81.2423	80.5029	83.059	83.8386	81.2526	83.7313	85.2454	80.9638	81.1131	85.2235	84.5612	84.362	84.6278	84.2585	84.5164	83.049	82.8179	82.7477	84.1083	86.6676	82.1185	82.6999	85.8278
Cr#	17.7453	17.7453	11.8872	15.6144	13.511	34.6927	34.6927	9.35897	9.35897	9.35897	26.8175	21.8837	21.8837	21.8837	24.6858	22.3836	22.3836	20.9944	18.0297	18.9215	30.7597	25.8536	29.6151	21.9792	21.6208	21.6208	22.5294	28.562	25.1801	25.1801	25.1801	24.1712	25.6109	15.3849	15.3849	24.766	22.7978	19.8902	19.4075	27.5027
Fe3+/∑Fe(XANES)	0.082	0.064	0.075	0.039	0.103	0.111	0.11	0.016	0.018	0.021	0.112	0.026	0.032	0.027	0.096	0.069	0.042	0.038	0.044	0.049	0.045	0.057	0.065	0.042	0.046	0.055	0.044	0.06	0.034	0.053	0.026	0.037	0.06	0.037	0.032	0.054	0.118	0.045	0.046	0.132
P				51.9539	187.694	277.292		4.18209			176.689	14.9782			123.37	31.9108					50.498						75.5844	193.82	74.6009			10.3357	464.145			193.535	4.98219	382.96		342.153
Sc		110.28	110.21	256.585	108.38	199.299		177.032			266.265	576.873			200.262	398.429		184.6	178	170.933	219.146	251.167	178.4	252.067	278	278	374.501	160.849	316.343			61.847	325.447	256.5		203.255	382.8	192.222	416.567	251.288
Ti		2196.33	2961.67	37.9641	3208.87	3310.58		5.28779			60.8553	5.98791			110.318	13.3718		6.77	18.295	26.5533	36.6207	93.7667	673.433	29.0633	84.0333	84.0333	28.9764	325.422	87.1443			23.5156	59.8361	27.0533		87.9491	30.1125	10.2626	76.7667	91.5665
V		310.2	220.3	160.807	280.837	508.452		96.1359			323.853	274.867			341.879	182.963		292.333	244.75	199.2	248.007	264.433	303.467	243.733	195.333	195.333	209.142	351.59	218.726			118.481	286.549	165.033		302.064	200.191	194.176	238.033	267.356
Co		40.52	39.9433	40.7813	42.3118	73.3198		40.7223			37.8969	56.5762			37.4487	41.6974		36.56	35.535	33.2733	39.0424	34.65	35.6133	37.0933	36.3467	36.3467	40.3367	36.3269	38.9455			14.7522	44.4721	39.21		41.0704	42.2382	37.3322	47.7333	37.7804
Ni		58.54	50.6467	33.8832	77.5831	77.7419		12.8574			33.6534	40.366			31.1263	36.5494		16.3033	12.655	21.9033	37.1184	21.47	40.3167	38.26	18.08	18.08	36.5697	40.4244	55.8519			17.4598	35.0449	15.4733		67.4443	36.8531	22.2305	27.4133	36.62
Ga		7.10667	7.30667	4.1472	12.3453	15.968		1.02204			2.05224	1.30392			2.58529	1.23548		1.94933	1.313	1.473	2.12765	1.72233	3.37633	1.20067	2.12367	2.12367	1.15174	2.65834	2.34895			0.920079	2.6705	1.24533		8.27719	1.32803	1.57804	1.49567	1.48819
Rb				1.13369	1.16052	0.417293					0.0376885				0.0566455	0.0154354					0.0259873		0.0318667		0.019	0.019		0.0131018	1.42517			0.0999339	0.372277			4.41325	0.0113595		0.0185667	0.0254681
Sr		0.519667	0.387667	10.9007	8.99055	3.43599		2.8225			9.15265	6.70019			10.0979	7.73937			0.228	1.354	10.8296	2.758	4.64267	2.74633	2.25467	2.25467	5.27134	3.44625	14.4214			3.64944	12.456	10.4067		26.3938	9.34184	1.65268	5.48833	6.35335
Y		12.0933	14.6467	0.740827	13.0826	21.4419		0.119198			0.973635	0.249775			1.74829	0.373567		0.0116	0.11515	12.4933	0.234725	1.59233	9.65333	0.715667	1.38367	1.38367	1.10984	2.56154	0.937476			0.189572	2.95303	0.849		0.848797	0.330429	0.363938	2.73567	3.63339
Zr		35.8267	36.9767	1.98685	36.0059	44.3776		0.788888			11.8922	4.59558			11.1518	1.07862		0.0919667	1.107	47.84	2.72333	13.4	78.4733	12.41	2.17933	2.17933	11.2395	17.6482	5.6396			0.7139	33.3433	4.27867		10.2638	1.13976	23.5161	25.0467	32.3475
Nb		0.447	0.353333	5.63045	6.50457	1.86278		0.166757			0.828246	0.616963			1.11009	0.799627		0.104367	0.13885	0.940667	1.55188	0.454	0.923333	0.549	0.411	0.411	0.833311	1.65276	4.1631			1.19734	3.36441	0.184667		11.4837	0.601545	1.13945	0.542667	1.89404
Ba		0.0118	0.172	29.9644	22.5752	57.1607		0.0184385			1.10818	0.165064			3.50201	0.209304		0.01932	0.01815	0.0333667	0.251621	0.0787667	0.621	0.0109	0.213	0.213	0.0406376	0.733334	11.8874			2.17372	5.08611	0.0184667		70.6911	0.259964	0.0705327	0.077	0.165319
La		0.0385	0.0215333	2.38199	1.27151	0.49784		0.05714			2.81226	0.885436			3.98618	1.76923		0.0337333	0.3445	0.202767	4.76629	0.894333	0.520667	0.3607	0.222	0.222	0.941285	0.630876	2.88843			1.23391	2.50378	1.424		5.53145	1.27493	0.379999	1.24333	1.4589
Ce		0.447333	0.264533	4.63157	2.6619	1.13091		1.02907			17.1996	9.38676			23.4664	15.5254		0.0639333	1.391	2.76967	19.1666	7.48633	6.37933	4.55133	1.788	1.788	11.9092	5.9131	14.5453			2.99451	15.053	10.13		17.6354	10.0442	5.14631	8.07667	11.8952
Pr		0.162033	0.0997667	0.48634	0.391687	0.223398		0.226873			3.12668	2.47129			3.60767	3.09633		0.00734	0.1986	1.18733	2.50574	1.96467	1.272	1.615	0.360467	0.360467	3.52181	1.63338	2.30814			0.257018	3.09447	1.503		2.12221	1.63064	1.99292	2.29233	2.86847
Nd		1.65767	1.06667	1.66519	2.10347	1.77447		0.93536			12.1524	13.399			13.844	11.2095		0.0330667	0.8705	12.3967	8.36063	13.05	7.83667	11.0433	1.764	1.764	19.8075	8.60057	8.50059			0.584334	16.7236	4.958		7.08748	5.97164	15.9685	15.9267	16.8733
Sm		1.05767	0.895667	0.268926	0.918228	1.32274		0.125735			1.95734	1.35844			2.06001	0.736716		0.0033638	0.12	6.77367	0.628184	2.48033	3.26033	1.73767	0.37	0.37	2.15871	1.26145	0.928359			0.0644063	4.3542	0.595667		0.719495	0.501924	3.87633	3.57867	3.75699
Eu		0.413333	0.437667	0.0741618	0.39781	0.620587		0.0399684			0.478406	0.219635			0.509035	0.120743			0.03205	2.41	0.113326	0.552667	1.087	0.352333	0.100167	0.100167	0.440865	0.327328	0.200387			0.0172125	1.27715	0.1761		0.174966	0.0829573	0.829052	0.906	1.00178
Gd		1.525	1.68667	0.206698	1.47149	2.35571		0.0849103			0.99098	0.287986			1.00264	0.205511			0.06	6.24667	0.173945	0.959667	3.41733	0.735	0.203	0.203	0.883415	0.857208	0.44161			0.045529	2.86754	0.442333		0.480632	0.111852	1.24671	1.95667	2.37383
Tb		0.288333	0.333333	0.0245594	0.27356	0.442102		0.00812226			0.078502	0.0152675			0.0931217	0.0115967			0.0048	0.785333	0.0104081	0.0874333	0.503	0.0684667	0.0263	0.0263	0.0699539	0.106757	0.0412901			0.00587291	0.255173	0.05		0.0493636	0.00803648	0.0663755	0.189167	0.237478
Dy		2.137	2.54833	0.143797	2.11517	3.46131		0.0327344			0.297838	0.0587304			0.451019	0.0535666			0.0253	3.54767	0.046431	0.359	2.82433	0.273	0.202667	0.202667	0.28649	0.5885	0.200213			0.0371817	0.938652	0.237333		0.22541	0.0495324	0.154263	0.766	1.01814
Ho		0.467667	0.567333	0.0264655	0.468068	0.769186					0.0369806	0.0105544			0.0642235	0.0126724			0.00395	0.441	0.00812843	0.0574	0.405	0.0305667	0.0472333	0.0472333	0.0396076	0.0949457	0.0356527			0.00648653	0.104396	0.0339333		0.0309004	0.0114365	0.0128843	0.108067	0.128212
Er		1.40833	1.73867	0.0859844	1.47096	2.41311		0.0158765			0.0777609	0.034568			0.137404	0.0533622		0.00316667	0.01265	0.776	0.0310359	0.168333	0.755667	0.0485667	0.195333	0.195333	0.101479	0.228732	0.100445			0.0201859		0.1002		0.0747734	0.0456036	0.0267096	0.252667	0.234097
Tm		0.209233	0.267167	0.0193834	0.227326	0.358833					0.0119794	0.00997625			0.0186522	0.0148069		0.00237333	0.0068	0.0786333	0.00923081	0.0274	0.0784	0.007	0.0445	0.0445	0.0157981	0.0273959	0.0164888			0.00313106	0.0276399	0.0201333		0.0122652	0.0116769	0.00673405	0.0391333	0.0239763
Yb		1.41933	1.92033	0.279186	1.57991	2.53925		0.0685209			0.181213	0.130965			0.169465	0.21387		0.0570333	0.103	0.425333	0.123357	0.286	0.480333	0.106	0.488	0.488	0.200098	0.197386	0.166604			0.0331851	0.313678	0.294		0.121117	0.155119	0.0900254	0.422333	0.162244
Lu		0.2096	0.2965	0.0892667	0.252254	0.405942		0.0266086			0.0603139	0.0637587			0.0383803	0.085785		0.0219333	0.03515	0.0676333	0.0406594	0.0698333	0.0767333	0.0444	0.107567	0.107567	0.072509	0.0369343	0.0488438			0.0085409	0.0918092	0.0846333		0.0354024	0.0634729	0.0345447	0.114433	0.0379078
Hf		0.914667	0.758333	0.0283164	0.872057	1.1489		0.0156567			0.219093	0.0661274			0.32918				0.00975	0.458333	0.0575421	0.157	1.54067	0.236667	0.0183	0.0183	0.197092	0.311211	0.111747			0.0125045	0.444472	0.0696		0.219972	0.0143861	0.256907	0.275667	0.492925
Ta		0.0383667	0.0363333	0.12367	0.170367	0.0723745		0.0127213			0.0217662	0.0155676			0.0401213	0.020061			0.0023	0.0720333	0.0623385	0.0225	0.0773667	0.0229667	0.0125667	0.0125667	0.0440441	0.0667788	0.0845428			0.0286517	0.114327	0.00516667		0.141985	0.0138436	0.0673195	0.0237333	0.102341
Pb		0.0534	0.211633	1.44672	0.242409			0.202157			0.408126	0.032878			0.0946503	0.0434903		0.0201667	0.0138	0.0036	0.0262439	0.0151667	0.0191333	0.0223333	0.0297	0.0297	0.251614	0.472939	1.35117			0.057386	0.459055	0.0747		0.459384	0.263732	1.50384	0.0944	0.491783
Th		0.00573333	0.00288667	0.472198	0.338952			0.00654599			0.560503	0.0607009			0.365564	0.253115			0.01655	0.0213333	0.689617	0.0902333	0.0337667	0.0881333	0.0126667	0.0126667	0.252871	0.213536	0.316675			0.188178	0.307214	0.0392333		0.832358	0.153104	0.046867	0.0733333	0.437781
U		0.0179333	0.00856667	0.0763593	0.138719			0.00392			0.328638	0.379753			0.64704	0.368051			0.02295	0.0595667	0.343269	0.319633	0.1177	0.160633	0.0568667	0.0568667	0.260023	0.240571	0.4535			0.0755375	0.392048	0.0722667		0.374055	0.234104	0.162543	0.284	0.442592
