# Supplementary material for: Redox preconditioning deep cratonic lithosphere for kimberlite genesis – evidence from the central Slave Craton
Source: Sci Rep. 2017 Feb 14;7:30. doi: 10.1038/s41598-017-00049-3 (PMC5428371; doi:10.1038/s41598-017-00049-3)
Supplement: Supplementary file 6 — Supplementary Table 6 [file 41598_2017_49_MOESM6_ESM.xls]

## Sheet: Sheet1
Table 6: Thermobarometric and redox data for the Panda and new Diavik samples. Calculations are explained in the Methods section.
Sample	P[O'Neill/BKN] (GPa)	T[O'Neill/BKN] (°C)	DlogƒO2[FMQ]
Ekati
56-1	6.3225	1238	-3.15543
56-2	6.12809	1208	-3.46559
62	2.33415	717	-0.471512
63	6.16142	1271	-2.8703
69-1	7.41311	1098	-3.8939
69-2	7.40493	1097	-3.90546
77-1	2.80528	747	-2.31252
77-2	2.82285	750	-2.13147
77-3	2.84934	754	-1.89891
79	4.99535	1068	-1.59793
82-1	4.10885	918	-3.26509
82-2	4.19792	928	-2.98101
83	5.45843	1065	-2.34018
84-1	5.71712	1089	-2.67127
84-2	5.12247	1032	-3.1422
85	4.82836	940	-3.50916
88	3.95267	848	-2.44516
90	3.44623	865	-1.64703
91	4.50953	1007	-2.85011
92	3.62942	853	-1.64618
93	4.64385	1057	-2.50562
96	4.43036	1016	-2.75544
97-1	3.00539	798	-1.30685
97-2	3.11167	812	-1.11764
99	4.67528	1025	-2.88291
100	4.74128	1055	-2.59584
105-1	3.85808	921	-2.70156
105-2	4.11651	953	-2.15546
105-3	3.75655	908	-3.07606
106	4.91018	1007	-3.38482
108-1	2.9375	774	-1.3613
108-2	2.88269	767	-1.54715
112	6.87615	1195	-2.31792
113	4.452	1000	-3.09437
116	4.84	1112	-1.22297
	P[NG85] (GPa)	T[TA98] (°C)	DlogƒO2[FMQ]
Diavik
507141455	5.77	1211	-2.62626
507101450	5.35	1144	-2.18066
507111505	5.71	1269	-2.41794
507131422	5.18	1187	-2.45286
507101448	2.01	457	0.177291
605301147	5.73	1181	-3.2492
605051108	5.52	1168	-3.35791
507151052	5.69	1187	-2.38178
507151714	5.8	1282	-2.65939
507151034	5.09	1135	-2.36659
